# Supplementary material for: New TEMPO–Appended 2,2′-Bipyridine-Based Eu(III), Tb(III), Gd(III) and Sm(III) Complexes: Synthesis, Photophysical Studies and Testing Photoluminescence-Based Bioimaging Abilities
Source: Molecules. 2022 Dec 1;27(23):8414. doi: 10.3390/molecules27238414 (PMC9739109; doi:10.3390/molecules27238414)
Supplement: Supplementary file 1 [file molecules-27-08414-s001.zip]

Archive with 1 entries (1 files):
- molecules-2043665-supplementary.pdf
